# Supplementary material for: Cd(II) and Pd(II) Mixed Ligand Complexes of Dithiocarbamate and Tertiary Phosphine Ligands—Spectroscopic, Anti-Microbial, and Computational Studies
Source: Molecules. 2023 Mar 2;28(5):2305. doi: 10.3390/molecules28052305 (PMC10005262; doi:10.3390/molecules28052305)
Supplement: Supplementary file 1 [file molecules-28-02305-s001.zip]

Archive with 1 entries (1 files):
- molecules-2213876-supplementary.pdf
